# Supplementary material for: Uveal Melanoma Cell Line Proliferation Is Inhibited by Ricolinostat, a Histone Deacetylase Inhibitor
Source: Cancers (Basel). 2022 Feb 3;14(3):782. doi: 10.3390/cancers14030782 (PMC8833954; doi:10.3390/cancers14030782)
Supplement: Supplementary file 1 [file cancers-14-00782-s001.zip]

Archive with 1 entries (1 files):
- cancers-1536201-SI.pdf
